# Supplementary material for: Tracing the Diploid Ancestry of the Cultivated Octoploid Strawberry
Source: Mol Biol Evol. 2020 Sep 17;38(2):478–85. doi: 10.1093/molbev/msaa238 (PMC7826170; doi:10.1093/molbev/msaa238)
Supplement: msaa238_Supplementary_Data [file msaa238_supplementary_data.zip]

Archive with 11 entries (10 files):
- msaa238-suppl_data/
- msaa238-suppl_data/Figure S1.pdf
- msaa238-suppl_data/Figure S2.jpg
- msaa238-suppl_data/Figure S3.jpg
- msaa238-suppl_data/Figure S4.jpg
- msaa238-suppl_data/Figure S5.pdf
- msaa238-suppl_data/Figure S6.jpg
- msaa238-suppl_data/Figure S7.pdf
- msaa238-suppl_data/Figure S8.pdf
- msaa238-suppl_data/Supplementary Methods.docx
- msaa238-suppl_data/Supplementary_Tables.xlsx
