# Supplementary material for: Tracing the Diploid Ancestry of the Cultivated Octoploid Strawberry
Source: Mol Biol Evol. 2020 Sep 17;38(2):478–85. doi: 10.1093/molbev/msaa238 (PMC7826170; doi:10.1093/molbev/msaa238)
Supplement: msaa238_Supplementary_Data [file msaa238_supplementary_data.zip › msaa238-suppl_data/Supplementary_Tables.xlsx]

## Sheet: ST1
Table S1. Statistics for genome sequencing data of three diploid species of Fragaria.
Species	Sequence platform	SRA accession	Library insert Size	Read length (bp)	Clean data (G)	Sequencing depth a
F. nilgerrensis	Illumina reads (survey)	SRR11833748	350 bp	PE150	35.1339	125.928
	PacBio SMRT reads	SRR11886730	20 Kbp	N50: 17,448	29.8101	106.846
	Illumina reads (Hi-C)	SRR11886729	350 bp	PE150	39.13	140.251
	Total				104.074	373.025
F. nubicola	Illumina reads (survey)	SRR11833747	350 bp	PE150	32.0315	117.332
	PacBio SMRT reads	SRR11886728	20 Kbp	N50: 18,723	28.345	103.828
	Illumina reads (Hi-C)	SRR11886727	350 bp	PE150	50.4	184.615
	Total				110.776	405.775
F. viridis	Illumina reads (survey)	SRR11833746	350 bp	PE150	34.6396	158.172
	PacBio SMRT reads	SRR11886726	20 Kbp	N50: 18,793	25.3708	115.848
	Illumina reads (Hi-C)	SRR11886725	350 bp	PE150	43.5	198.63
	Total				103.51	472.65
a Sequencing depth was calculated based on the estimated genome size of 279, 273 and 219 Mb for F. nilgerrensis, F.nubicola and F.viridis, respectively.

## Sheet: ST2
Table S2. Statistics for genome assemblies of the three diploid species of Fragaria.
Species	Index	Contig a		Scaffold b
		Length (bp)	Number	Length (bp)	Number
F. nilgerrensis	N50	3999796	16	37528116	3
	N70	2234967	35	34336351	5
	N90	887594	67	28217021	7
	Longest	20656240	-	50884224	-
	Total	271872660	326	272019123	216
F. nubicola	N50	2542731	33	34996098	3
	N70	1525018	59	29912988	5
	N90	595430	106	26895523	7
	Longest	7545246	-	46015467	-
	Total	247178609	580	247527380	407
F. viridis	N50	3488667	18	29161202	4
	N70	2074913	34	25196059	5
	N90	1013126	62	24196635	7
	Longest	11457418	-	37920206	-
	Total	214570475	349	214904746	232
a Only contigs with length over 1 kb were included in genome assembly.
b Only scaffolds with length over 1 kb were included in genome assembly.

## Sheet: ST3
Table S3. Comparisons of the lengths of pseudo-molecule lengths in the genomic assemblies of five diploid species of Fragaria.
Species	Length (Mb)								Anchored to pseudo-moleculess (%)	Estimated genome size (Mb)	Assembly rate (%)
	genome	Chr1	Chr2	Chr3	Chr4	Chr5	Chr6	Chr7
F. nilgerrensis	272.019	30.506	35.0201	47.5988	37.5281	34.3364	50.8842	28.217	97.0853	279	97.4979
F. nubicola	247.527	26.8955	34.9961	46.0155	34.8631	29.3349	41.0371	29.913	98.1932	273	90.6694
F. viridis	214.905	24.1966	25.1961	37.9202	30.9051	29.1612	37.7468	24.4998	97.5436	219	98.13
F. vesca	220.357	24.253	29.3512	38.3243	33.9079	29.4301	39.7952	24.2296	99.5163	-	-
F. iinumae	240.588	27.7504	33.3546	39.3298	34.9617	33.9805	42.8037	26.9211	99.3824	-	-
																		8000
																		8000
																			GT:AD:DP:GQ:PL:SB	1/1:0,5,0:5:15:209,15,0,209,15,209:0,0,5,0
																			GT:AD:DP:GQ:PL:SB	1/1:0,5,0:5:15:225,15,0,225,15,225:0,0,5,0

## Sheet: ST4
Table S4. Evaluation of the genome assemblies of the three diploid species of Fragaria using remapping of reads from short-insert libraries.
Reads	F. nilgerrensis (%)	F. nubicola (%)	F. viridis (%)
Mapping rates	96.28	90.03	94.28
Coverage (depth ≥ 10)	99.53	99.65	99.06
Homologous SNP ratio	0.0022	0.0015	0.0033

## Sheet: ST5
Table S5. Statistics from the RNA-Seq data representing different tissues and developmental stages of strawberry.
Species	Tissue	SRA accession	Sequence Plarform	Read Length (bp)	Clean data (G)	Q30	Mapping to genome (%)
F. nilgerrensis	rosette crown	SRR11905581	Illumina nova	PE150	5.81223	94.9; 90.7	89.2689
	petal (corolla)	SRR11905580	Illumina nova	PE150	7.57978	97.2; 94.0	93.356
	sepal (calyx)	SRR11905595	Illumina nova	PE150	7.35856	97.6; 92.4	91.8704
	young fruit	SRR11905588	Illumina nova	PE150	6.05692	93.4; 91.9	88.6156
	unripen fruit	SRR11905587	Illumina nova	PE150	6.64894	97.1; 93.8	92.3598
	ripen fruit	SRR11905586	Illumina nova	PE150	7.1389	97.2; 93.9	90.2131
	unexpanded leaf	SRR11905585	Illumina nova	PE150	5.53687	94.8; 91.1	89.7295
	mature leaf	SRR11905584	Illumina nova	PE150	6.8153	97.7; 92.1	91.7851
	petiole	SRR11905583	Illumina nova	PE150	5.63543	94.8; 91.1	89.1346
	creeping stem (stolon/runner)	SRR11905582	Illumina nova	PE150	5.57446	94.8; 96.9	89.9489
	Stolon tip	SRR11905579	Illumina nova	PE150	5.57571	95.1; 91.6	89.9591
	Dormant stolon	SRR11905578	Illumina nova	PE150	7.73789	95.1; 93.5	93.4135
	root	SRR11905577	Illumina nova	PE150	6.27031	97.4; 90.6	90.7319
F. nubicola	rosette crown	SRR11905602	Illumina nova	PE150	6.54759	94.9; 90.9	80.9921
	unexpanded leaf	SRR11905601	Illumina nova	PE150	6.13808	96.5; 92.7	82.1679
	mature leaf	SRR11905600	Illumina nova	PE150	6.3663	97.7; 92.0	84.3614
	petiole	SRR11905599	Illumina nova	PE150	6.93948	97.6; 91.9	83.5228
	Stolon tip	SRR11905598	Illumina nova	PE150	7.47142	97.2; 94.0	84.0202
	creeping stem (stolon/runner)	SRR11905597	Illumina nova	PE150	5.03833	94.8; 91.3	81.6139
	root	SRR11905596	Illumina nova	PE150	5.83399	96.6; 92.4	83.106
F. viridis	rosette crown	SRR11905594	Illumina nova	PE150	6.06678	96.6; 91.9	82.6611
	unexpanded leaf	SRR11905593	Illumina nova	PE150	6.03214	96.8; 91.2	83.7979
	petiole	SRR11905592	Illumina nova	PE150	5.986	96.8; 91.4	85.7594
	creeping stem (stolon/runner)	SRR11905591	Illumina nova	PE150	5.958	96.5; 92.3	83.4801
	Stolon tip	SRR11905590	Illumina nova	PE150	7.71026	97.6; 92.5	86.6251
	root	SRR11905589	Illumina nova	PE150	7.09507	97.2; 93.7	86.0179

## Sheet: ST6
Table S6. Evaluation of the genomic assemblies of the three diploid species of Fragaria using EST data.
Species	Dataset	Number	Total Length (bp)	Coverage by assembly (%)	with ≥90% sequence in one scaffold		with ≥50% sequence in one scaffold
					Number	Percentage (%)	Number	Percentage (%)
F. nilgerrensis	All	27651	23999857	92.5	24501	88.6	25343	91.7
	≥500 bp	12038	19035760	96.8	11215	93.2	11572	96.1
	≥1 kb	6579	15251502	99.3	6306	95.9	6514	99
	≥2 kb	3315	10580731	99.9	3186	96.1	3301	99.6
F. nubicola	All	24918	23101966	92.4	21450	86.1	22469	90.2
	≥500 bp	11508	18823006	94.1	10147	88.2	10567	91.8
	≥1 kb	6812	15567659	94.9	6082	89.3	6321	92.8
	≥2 kb	3443	10647921	95.2	3076	89.3	3200	92.9
F. viridis	All	30122	26536820	93.2	25044	83.1	27313	90.7
	≥500 bp	14242	21440438	94.9	12165	85.4	13128	92.2
	≥1 kb	7932	17050155	96.7	7090	89.4	7498	94.5
	≥2 kb	3586	10786307	97.2	3264	91	3419	95.3

## Sheet: ST7
Table S7. Evaluation of the genomic assemblies of the three diploid species of Fragaria using core Eukaryotic genes mapping approach (CEGMA).
Category	F. nilgerrensis		F. nubicola		F. viridis
	Prots a	Completeness (%) b	Prots	Completeness (%)	Prots	Completeness (%)
Complete c	235	94.7581	225	90.7258	229	92.3387
Complete + Partial d	241	97.1774	229	92.3387	235	94.7581
a Prots: The number of core genes assembled in three strawberry genomes.
b Completeness: The number of core genes in strawberry / 248 (the total number of the set of core genes), while the set of 248 core genes were conserved in 6 model eukaryotes.
c 'Complete' refers to those predicted proteins has an alignment length that is over 70% of the protein length.
d 'Partial' refers to the proteins that exceeds a pre-computed minimum alignment score, but not complete.

## Sheet: ST8
Table S8. Evaluation of the genomic assemblies of the twelve species of Rosales using Benchmarking Universal Single-Copy Orthologs (BUSCO).
Species	Complete BUSCOs (%) a	Complete and single-copy BUSCOs (%)	Complete and duplicated BUSCOs (%) b	Fragmented BUSCOs (%) c	Missing BUSCOs (%)
Fragaria x ananassa	97.5	9.1	88.4	0.9	1.6
F. nilgerrensis	93.7	90.5	3.2	3.6	2.7
F. nubicola	87.5	78.6	8.9	4.4	8.1
F. viridis	88.5	84.4	4.1	5.2	6.3
F. vesca	92.6	90.6	2	1.4	6
F. iinumae	96.1	94	2.1	1.4	2.5
Potentilla micrantha	93	91	2	3.1	3.9
Rosa chinensis	97.9	94	3.9	1	1.1
Rubus occidentalis	87.7	84.3	3.4	2	10.3
Morus notabilis	89.9	88.3	1.6	5.7	4.4
Prunus persica	99.7	98	1.7	0.2	0.1
Malus domestica	98	61.2	36.8	0.9	1.1
a The lineage dataset is embryophta_odb10 (number of species: 60, number of BUSCOs: 1375).; 'Complete BUSCOs': The length of aligned sequences of orthologs from P. huaijiensis is over 95% of BUSCO group's mean length.
b 'Complete Duplicated BUSCOs': Multiple copies of complete BUSCOs.
c 'Fragmented BUSCOs': The BUSCOs meet the 'expected-score' cut-off, but not complete.

## Sheet: ST9
Table S9. Comparisons of transposable elements in the genomes of the five diploid species of Fragaria.
Species	DNA		LINE		SINE		LTR		Unknown		TEs		TRFs		Totals		LAI value
	Length (bp)	% in Genome	Length (bp)	% in Genome	Length (bp)	% in Genome	Length (bp)	% in Genome	Length (bp)	% in Genome	Length (bp)	% in Genome	Length (bp)	% in Genome	Length (bp)	% in Genome
F. nilgerrensis	15891893	5.84	2020584	0.74	1491	0	95989985	35.29	11995611	4.41	118616384	43.6	12610911	4.63841	121681282	44.73	10.17
F. nubicola	14238036	5.75	2138065	0.86	4898	0	81375033	32.87	12227723	4.94	103971987	41.99	11277836	4.56	106637789	43.07	17.52
F. viridis	10999403	5.12	1967167	0.92	8563	0	57855591	26.92	13957838	6.49	80797849	37.59	8048483	3.74	83111094	38.67	16.68
F. vesca	11019564	5	2122007	0.96	2255	0	63941031	29.02	6940230	3.15	82016470	37.22	8431849	3.82644	84426958	38.31	17.19
F. iinumae	5572974	2.32	1368374	0.57	1103	0	89265329	37.1	4428402	1.84	99064054	41.1759	7777704	3.23279	102701212	42.6892	16.8

## Sheet: ST10
Table S10. Summary of gene structure of the genomes of the three diploid species of Fragaria.
Species	Approach	Software/species	No.	Average gene length (bp)	Average CDS length (bp)	Average exons per gene	Average exon length (bp)	Average intron length (bp)
F. nilgerrensis	De novo identification	Augustus	25818	2353.21	1141.82	4.57	250.06	339.68
		Geneid	37937	3647.29	898.61	4.34	207.09	823.12
		SNAP	40184	2190.65	792.03	4.05	195.54	458.5
		GlimmerHMM	45344	4160.08	720.82	2.89	249.64	1822.18
		Genscan	25091	7225.7	1359.64	6.44	211.06	1077.91
	Homology-based prediction (tBlasntN + Genewise)	Fragaris vesca	58378	1648.08	918.17	3.46	265.43	296.81
		Malus domestica	27021	2391.4	1215.51	4.52	268.79	333.85
		Prunus persica	24163	2544.53	1245.07	4.96	250.93	328
		Solanum lycopersicum	25698	1956.31	968.97	4.07	237.89	321.27
		Arabidopsis thaliana	24670	2173.14	1078.03	4.36	247.12	325.7
		Vitis vinifera	20910	2594.05	1184.7	5	236.82	352.12
	RNA-Seq-based prediction	Tophat2 + cufflinks	59692	5107.72	2478.36	6.81	364.09	452.78
		Trinity + PASA	90390	2222.17	974.47	4.61	211.51	345.9
	Intergration	EVM	33727	2478.85	992.63	4.3	230.58	449.71
		PASA-update	33517	2440.58	1004.77	4.3	233.75	435.29
	Final		29068	2629.69	1082.5	4.68	231.34	420.51
F. nubicola	De novo identification	Augustus	24750	2391.3	1152.62	4.66	247.22	338.22
		Geneid	36497	3608.76	904.5	4.38	206.52	800.14
		SNAP	40916	2204.96	818.93	4.21	194.68	432.26
		GlimmerHMM	44993	3676.64	720.32	2.92	246.89	1541.75
		Genscan	24224	6734.14	1351.98	6.39	211.64	998.88
	Homology-based prediction (tBlasntN + Genewise)	Fragaris vesca	54026	1695.15	951.34	3.55	268.32	292.19
		Malus domestica	26296	2402.44	1226.4	4.62	265.46	324.89
		Prunus persica	24169	2539.4	1251.18	4.98	251.24	323.66
		Solanum lycopersicum	24962	1999.96	983.82	4.18	235.55	319.87
		Arabidopsis thaliana	24899	2160.4	1080.61	4.35	248.51	322.47
		Vitis vinifera	20884	2593.42	1196.24	5.05	236.87	344.97
	RNA-Seq-based prediction	Tophat2 + cufflinks	42624	4828.02	2169.71	6.57	330.13	477.07
		Trinity + PASA	59554	2397.4	1000.01	4.69	213.39	379.06
	Intergration	EVM	32363	2491.22	999.83	4.37	228.83	442.65
		PASA-update	32190	2464.28	1011.53	4.37	231.61	431.42
	Final		27594	2693.37	1096.56	4.8	228.66	420.69
F. viridis	De novo identification	Augustus	23527	2363	1148.01	4.71	243.6	327.26
		Geneid	32740	3670.5	922.74	4.51	204.77	783.67
		SNAP	36571	2103.44	824.44	4.25	194.09	393.81
		GlimmerHMM	41631	3244.24	721.21	2.89	249.9	1337.75
		Genscan	21605	6652.27	1383.7	6.6	209.62	940.67
	Homology-based prediction (tBlasntN + Genewise)	Fragaris vesca	47133	1718.73	948.35	3.68	257.65	287.37
		Malus domestica	25203	2352.19	1217.44	4.66	261.13	309.86
		Prunus persica	23398	2473.85	1239.35	5	248.01	308.84
		Solanum lycopersicum	23283	2040.09	1011.78	4.33	233.62	308.72
		Arabidopsis thaliana	23591	2159.43	1094.83	4.45	246.06	308.63
		Vitis vinifera	20218	2530.67	1183.4	5.06	234.1	332.23
	RNA-Seq-based prediction	Tophat2 + cufflinks	44931	5020.89	2138.35	6.47	330.42	526.81
		Trinity + PASA	54876	2230.9	972.59	4.54	214.25	355.5
	Intergration	EVM	30118	2459.18	1015.21	4.45	228.39	419.13
		PASA-update	29959	2420.08	1028.4	4.44	231.57	404.45
	Final		26199	2619.41	1100.26	4.83	227.76	396.56

[truncated: 7 more sheets: ST11, ST12, ST13, ST14, ST15, ST16, ST17]
